# Supplementary material for: Prediction of components of the sporopollenin synthesis pathway in peach by genomic and expression analyses
Source: BMC Genomics. 2013 Jan 18;14:40. doi: 10.1186/1471-2164-14-40 (PMC3556096; doi:10.1186/1471-2164-14-40)
Supplement: Additional file 1 — Summary of RBA of peach genes showing putative orthologs in the sporopollenin pathway of Arabidopsis. [file 1471-2164-14-40-S1.xls]

## Sheet: Hoja1
Transcript model	First hit in blastp	E-value (blastp)	First hit in tblastn	E-value (tblastn)	Transcript model in the genomic region
ppa020321m	At1g44970	3e-180	scaffold_1:33,010,695..33,012,036	7e-109	ppa020321m
ppa003797m	At1g62940 (ACOS5)	0	scaffold_1:22,886,587..22,888,850	7.8e-150	ppa003797m
ppa006506m	At3g59530 (LAP3)	0	scaffold_1:16,837,715..16,839,702	4.9e-85	ppa006506m
ppa018509m	At3g52130	3e-35	scaffold_2:9,879,293..9,879,520	8.9e-27	ppa018509m
ppa008548m	At4g35420 (TKPR1/DRL1)	0	scaffold_8:17,518,678..17,528,529	2.6e-46	ppa008548m
ppa019432m	At1g02050 (LAP6/PKSA)	0	scaffold_2:15,149,236..15,150,738	1.7e-135	ppa019432m
PpB71	At2g42940	9e-101	scaffold_3:13,766,405..13,767,199	3.6e-75	No model in databases, location coincident with PpB71
ppa008777m	At1g68540 (TKPR2/CCRL6)	0	scaffold_1:29,194,762..29,196,229	1.9e-121	ppa008777m
ppa006852m	At4g34850 (LAP5/PKSB)	0	scaffold_8:16,122,458..16,123,967	1.4e-157	ppa006852m
ppa011965m	At3g42960 (ATA1/TAPETUM1)	4e-114	scaffold_1:31,027,476..31,028,270	2.2e-76	ppa011965m
ppa008351m	At2g31210 (AtbHLH91)	2e-20	scaffold_2:12,450,910..12,452,353	2.3e-45	ppa008351m
ppa022178m	At5g22260 (MS1)	0	scaffold_1:30,907,998..30,910,293	1.6e-169	ppa022178m
ppa016810m	At1g01280 (CYP703A2)	0	scaffold_2:19,350,620..19,352,248	2e-114	ppa016810m
	(query: peach protein)		(query: Arabidopsis protein)
	(database: Arabidopsis protein)		(database: peach genome)
