# Supplementary material for: Prediction of components of the sporopollenin synthesis pathway in peach by genomic and expression analyses
Source: BMC Genomics. 2013 Jan 18;14:40. doi: 10.1186/1471-2164-14-40 (PMC3556096; doi:10.1186/1471-2164-14-40)
Supplement: Additional file 2 — Primers employed in the qRT-PCR. [file 1471-2164-14-40-S2.xls]

## Sheet: Hoja1
	Forward	Reverse
IB153	AAGGTAGCTGCACAGCCCATAGTAG	GGCACGGCCTCTATATCTCTTGGAA
PpB89	GGAGAAGTCATGGCAAGGAGTAATG	CTTGATAAGTTGCCTCTTCACCGTG
ppa020886m	ATCCTGACTGCCTCTGCAACACTCT	TACGGATCAGAGCACACATTTGAGGA
ppa008548m	GAGCATGAAAGTGCTCATGGTCGATA	GCGTAACTAGAGAGTAAGATGACCTTG
ppa018509m	GAAGTTGAAGCATAGAGCTGAGGAGT	CCCAAGGGGTTCACTGCATAATCTC
ppa009789m	TTCCAATCGGTGCCATATCTGGTAG	GAAGAGCCCCACGTTCATAAAACCA
ppa021109m	GGCCAATCTCAAGGTTATTGCTGAC	GTGTTAGGATCGATGTTGAAGCCCA
ppa008777m	TTGATGGGGTTTTCCACACTGCATC	GTGATTCATTGAGCGGAGAGACTTG
ppa003797m	TCCATATGCCTCTTGGACTTGGACA	GCATTGGTCTCACAAGAGGTCACAT
ppa006852m	ACTAATCCCCTCTTCTGTGACCCTT	CGTATGATCTGGTTGGTGTTGCACT
ppa006506m	CTTCTCCTAGTTCTAGTTCTGGGGT	ACTCCAACTTCCCAAACCCTAACCT
PpB71	CTTCATCCAGTGGCAGACGATCAAAAG	TACTGAGTGGAAGTGGCTGTGTGAC
ppa022178m	GAAGAATGCGAAGGGGACAGATATG	AGCGTATGCTGCCTGACTTCACATA
ppa019432m	AACCAGGCCAAGAGACTCCTTTCAT	GCTTCTTGCAGAACTCCTCGATGTT
ppa016810m	CTTGCCCTCCTCCTATGTTCTTCAA	CTAGGATGCTACTTGGGAAGCAGTA
ppa011965m	CGCTACATACACTGTGATGTGGCAA	CTCCATGTCAAGGCTGGTTATGCTC
PpB87	ATCAGATCCAGATCCAGCTCCAGCT	GGTGATGCATTTAAGGAGGCCAAGAC
ppa021373m	GCACGTGTAGGTAACACGACAGAAT	CCCTCACCTGCAGAAGATAACTGTT
ppa008351m	CTCATGCCTTCTCCCTCAGAAACC	CAAATGGCTGCTATGGTTGTTCTGGT
ppa020321m	TCGCAATGGCCTGCTGTAACACAGA	CCGGTTTCAACTTCGGGTGGGGAT
ppa011974m	CCTCACCGCTGCAAGTTTCATTTTG	GCTCATACAATCCAACACGCGAACA
ppa025857m	AGCATGATGGGGTTAGGATTTGGCA	ACTCCAGACACTAGAAAACCTCCCA
ppa017856m	TGCTCTTGGTGCAGCAATCCATCCA	CCTGAAGTCCCCCAAACTGATGACT
ppa008309m	TCTCCCTTCGTCCCAGTAAATGGTC	TTTCTGGGGAGGGTTTGCTTCCATC
Actin (ppa007211m)	CTTCTTACTGAGGCACCCCTGAAT	AGCATAGAGGGAGAGAACTGCTTG
